# Supplementary material for: Photodynamic Therapy in Combination with the Hepatitis B Core Virus-like Particles (HBc VLPs) to Prime Anticancer Immunity for Colorectal Cancer Treatment
Source: Cancers (Basel). 2022 May 31;14(11):2724. doi: 10.3390/cancers14112724 (PMC9179923; doi:10.3390/cancers14112724)
Supplement: Supplementary file 1 [file cancers-14-02724-s001.zip]

Archive with 1 entries (1 files):
- cancers-1721775-supplementary.pdf
